# Supplementary material for: Mitochondrial evidence for multiple radiations in the evolutionary history of small apes
Source: BMC Evol Biol. 2010 Mar 12;10:74. doi: 10.1186/1471-2148-10-74 (PMC2841658; doi:10.1186/1471-2148-10-74)
Supplement: Additional file 1 — Origin, material type, sample provider/collector and GenBank accession numbers of studied gibbon specimens. [file 1471-2148-10-74-S1.XLS]

## Sheet: Tabelle1
species	code	origin	material	provider/collector	GenBank Accession Nr
Nomascus hainanus	NHA1	Bawangling, Hainan, China	feces	L. Ming	GU321248
N. nasutus	NNA1	Kim Hy, Bac Kan, Vietnam	tissue	G. Goldthorpe	GU321245
N. nasutus	NNA2	Trung Khanh, Cao Bang, Vietnam	tissue	T. Nadler	GU321246
N. nasutus	NNA3	"Hinterland von Hon Gai", Vietnam (ZMB)	tissue	T. Geissmann	GU321247
N. concolor concolor	NCO1	Muong La, Son La, Vietnam	tissue	V. N. Thinh	GU321249
N. concolor concolor	NCO2	Che Tao, Yen Bai/Son La, Vietnam	tissue	V. N. Thinh	GU321250
N. concolor concolor	NCO3	Che Tao, Yen Bai/Son La, Vietnam	tissue	V. N. Thinh	GU321251
N. concolor concolor	NCO4	Che Tao, Yen Bai/Son La, Vietnam	tissue	V. N. Thinh	GU321252
N. concolor concolor	NCO5	Liem Phu, Lao Cai, Vietnam	tissue	N. Lormée	GU321253
N. concolor furvogaster	NFU1	Wayao, Yunnan, China (IZCAS)	tissue	T. Geissmann	GU321254
N. concolor furvogaster	NFU2	Wayao, Yunnan, China (IZCAS)	tissue	T. Geissmann	GU321255
N. concolor jingdongensis	NJI1	Wenbu, Yunnan, China (IZCAS)	tissue	T. Geissmann	GU321256
N. concolor lu	NLU1	Nam Kan, Bokeo, Laos	feces	A. Mootnick	GU321257
N. concolor lu	NLU2	Chiang Saen Keo, Laos (USNM)	tissue	T. Geissmann	GU321258
N. leucogenys	NLE1	Twycross Zoo, Great Britain	blood	J. Ray	GU321259
N. leucogenys	NLE2	Mulhouse Zoo, France	feces	P. Moisson	GU321260
N. leucogenys	NLE3	Mulhouse Zoo, France	feces	P. Moisson	GU321261
N. leucogenys	NLE4	Duisburg Zoo, Germany	blood	M. Hartmann	GU321262
N. leucogenys	NLE5	Duisburg Zoo, Germany	blood/feces	M. Hartmann	GU321263
N. leucogenys	NLE6	EPRC, Vietnam	feces	T. Nadler	GU321264
N. leucogenys	NLE7	Phongsaly, Laos (USNM)	tissue	T. Geissmann	GU321265
N. leucogenys	NLE8	Mengla, Yunnan, China (IZCAS)	tissue	T. Geissmann	GU321266
N. siki	NSI1	EPRC, Vietnam	feces	T. Nadler	GU321267
N. siki	NSI2	EPRC, Vietnam	feces	T. Nadler	GU321268
N. siki	NSI3	EPRC, Vietnam	feces	T. Nadler	GU321269
N. siki	NSI4	Phong Nha-Khe Bang National Park, Vietnam	feces	V. N. Thinh	GU321270
N. siki	NSI5	Mulhouse Zoo, France	feces	P. Moisson	GU321271
N. siki	NSI6	Mulhouse Zoo, France	feces	P. Moisson	GU321272
N. gabriellae	NGA1	Mulhouse Zoo, France	feces	P. Moisson	GU321273
N. gabriellae	NGA2	Leipzig Zoo, Germany	blood/feces	K. Eulenberger	GU321274
N. gabriellae	NGA3	EPRC, Vietnam	feces	T. Nadler	GU321275
N. gabriellae	NGA4	EPRC, Vietnam	feces	T. Nadler	GU321276
N. gabriellae	NGA5	EPRC, Vietnam	feces	T. Nadler	GU321277
N. gabriellae	NGA6	EPRC, Vietnam	feces	T. Nadler	GU321278
N. gabriellae	NGA7	Cat Tien National Park, Vietnam	feces	V. N. Thinh	GU321279
N. gabriellae	NGA8	Cat Tien National Park, Vietnam	feces	V. N. Thinh	GU321280
N. gabriellae	NGA9	Cat Tien National Park, Vietnam	feces	V. N. Thinh	GU321281
Symphalangus syndactylus	SSY1	Howletts Wild Animal Park, Great Britain	feces	E. Thetford	GU321282
S. syndactylus	SSY2	Howletts Wild Animal Park, Great Britain	feces	E. Thetford	GU321283
S. syndactylus	SSY3	Berlin Zoo, Germany	blood	R. Göltenboth	GU321284
S. syndactylus	SSY4	Munich Zoo, Germany	blood	J. Hector	GU321285
Hoolock hoolock	HHO1	Dhaka Zoo, Bangladesh	feces	A. Mootnick	GU321286
H. hoolock	HHO2	Dhaka Zoo, Bangladesh	feces	A. Mootnick	GU321287
H. leuconedys	HLE1	Perth Zoo, Australia	hairs	T. Geissmann	GU321288
H. leuconedys	HLE2	Beijing Zoo, China	feces	L. Ming	GU321289
H. leuconedys	HLE3	Beijing Zoo, China	feces	L. Ming	GU321290
Hylobates pileatus	HPI1	Twycross Zoo, Great Britain (NMS)	tissue	A. Kitchener	GU321291
H. pileatus	HPI2	Mulhouse Zoo, France	feces	P. Moisson	GU321292
H. pileatus	HPI3	Zurich Zoo, Switzerland	feces	R. Zingg	GU321293
H. pileatus	HPI4	Khao Yai National Park, Thailand	feces	C. Barelli	GU321294
H. moloch	HMO1	Munich Zoo, Germany	feces	J. Hector	GU321295
H. moloch	HMO2	Howletts Wild Animal Park, Great Britain (NMS)	tissue	A. Kitchener	GU321296
H. moloch	HMO3	Howletts Wild Animal Park, Great Britain (NMS)	tissue	A. Kitchener	GU321297
H. agilis agilis	HAG1	Plock Zoo, Poland	blood	W. Zduniak	GU321298
H. agilis agilis	HAG2	Plock Zoo, Poland	blood	W. Zduniak	GU321299
H. agilis agilis	HAG3	Jakarta Zoo, Indonesia	feces	M. Agil	GU321300
H. agilis agilis	HAG4	Jakarta Zoo, Indonesia	feces	M. Agil	GU321301
H. agilis agilis	HAG5	Bristol Zoo, Great Britain	blood	S. Redrobe	GU321302
H. agilis agilis	HAG6	Paignton Zoo, Great Britain (NMS)	blood	A. Kitchener	GU321303
H. agilis unko	HUN1	Jakarta Zoo, Indonesia	feces	M. Agil	GU321304
H. agilis unko	HUN2	Jakarta Zoo, Indonesia	feces	M. Agil	GU321305
H. albibarbis	HAL1	Louisiana Purchase Gardens and Zoo, USA	feces	A. Mootnick	GU321306
H. albibarbis	HAL2	Jakarta Zoo, Indonesia	feces	M. Agil	GU321307
H. muelleri muelleri	HMU1	Jakarta Zoo, Indonesia	feces	A. Schrod	GU321308
H. muelleri muelleri	HMU2	Jakarta Zoo, Indonesia	feces	A. Schrod	GU321309
H. muelleri muelleri	HMU3	Schwerin Zoo, Germany	hairs	U. Ricker	GU321310
H. muelleri muelleri	HMU4	Schwerin Zoo, Germany	hairs	U. Ricker	GU321311
H. muelleri funereus	HFU1	Banham Zoo, Great Britain (NMS)	tissue	A. Kitchener	GU321312
H. muelleri abbotti	HAB1	Rostock Zoo, Germany	blood/tissue	K. Linke	GU321313
H. klossii	HKL1	Twycross Zoo, Great Britain (NMS)	tissue	A. Kitchener	GU321314
H. klossii	HKL2	Jakarta Zoo, Indonesia	feces	M. Agil	GU321315
H. klossii	HKL3	Siberut, Indonesia	feces	T. Ziegler	GU321316
H. klossii	HKL4	Siberut, Indonesia	feces	T. Ziegler	GU321317
H. klossii	HKL5	Siberut, Indonesia	feces	T. Ziegler	GU321318
H. lar (yunnanensis?)	HLA1	Wuppertal Zoo, Germany	blood	G. Olbricht	GU321319
H. lar	HLA2	Wuppertal Zoo, Germany	blood/feces	G. Olbricht	GU321320
H. lar	HLA3	Wuppertal Zoo, Germany	blood	G. Olbricht	GU321321
H. lar	HLA4	Nuremberg Zoo, Germany	blood	A. Gauckler	GU321322
H. lar	HLA5	Nuremberg Zoo, Germany	blood/feces	A. Gauckler	GU321323
H. lar	HLA6	Besancon Zoo, France	blood	J. Robert	GU321324
H. lar carpenteri	HCA1	Pai, Thailand	feces	C. Roos	GU321325
H. lar entelloides	HEN1	Khao Yai National Park, Thailand	feces	C. Barelli	GU321326
H. lar entelloides	HEN2	Khao Yai National Park, Thailand	feces	C. Barelli	GU321327
H. lar lar	HLL1	Singapore Zoo, Singapore	feces	D. Richardson	GU321328
H. lar vestitus	HVE1	Sumatra, Indonesia (Naturalis)	tissue	C. Smeenk	GU321329
Homo sapiens	-	GenBank	sequence	-	D38112
Pan troglodytes	-	GenBank	sequence	-	D38113
Pan paniscus	-	GenBank	sequence	-	D38116
Gorilla gorilla	-	GenBank	sequence	-	D38114
Pongo pygmaeus	-	GenBank	sequence	-	D38115
Pongo abelii	-	GenBank	sequence	-	NC_002083
Papio hamadryas	-	GenBank	sequence	-	Y18001
EPRC: Endangered Primate Rescue Center, Ninh Binh Province, Vietnam
IZCAS: Institute of Zoology, Chinese Academy of Sciences, Beijing, China
Naturalis: Natural History Museum, Leiden, The Netherlands
NMS: National Museums Scotland, Edinburgh, Great Britain
USNM: National Museum of Natural History, Washington, USA
ZMB: Museum für Naturkunde, Berlin, Germany
